# Supplementary material for: Genomic and phenotypic characterization of staphylococci isolated from the skin of non-human primates
Source: Microbiology (Reading). 2025 Mar 25;171(3):001546. doi: 10.1099/mic.0.001546 (PMC11936348; doi:10.1099/mic.0.001546)
Supplement: Uncited Supplementary Material 2. [file mic-171-01546-s002.xlsx]

## Sheet: Supp Table 1 
	Supp Table 1. 16S rRNA gene sequences identified from NHP isolates, their source of isolation, and tentative taxonomy. Multi fasta file contains trimmed 16S rRNA gene sequences nad is available at https://figshare.com/projects/Genomic_and_phenotypic_characterisation_of_staphylococci_isolated_from_the_skin_of_non-human_primates/204126
	Lab ID	NHP common name	Swab ID	16S rRNA ID, % support by Ezbiocloud
	JCT0091	Spider monkey	1	Staphylococcus pasteuri (99.43%)
	JCT0092	Spider monkey	1	Enterococcus lactis (99.28%)
	JCT0093.1	Spider monkey	1	Enterococcus lactis (99.08%)
	JCT0093.2	Spider monkey	1	Enterococcus durans (99.57%)
	JCT0094	Spider monkey	1	Enterococcus durans (99.66%)
	JCT0096	Spider monkey	1	Enterococcus lactis (99.49%)
	JCT0097	Spider monkey	1	Staphylococcus pasteuri (99.68%)
	JCT0098	Spider monkey	1	Staphylococcus pasteuri (99.68%)
	JCT0099	Spider monkey	2	Staphylococcus pasteuri (99.60%)
	JCT0100.1	Spider monkey	2	Staphylococcus pasteuri (83.69%)
	JCT0100.2	Spider monkey	2	Enterococcus lactis (99.46%)
	JCT0101	Spider monkey	2	Enterococcus hirae (99.68%)
	JCT0102	Spider monkey	2	Enterococcus hirae (99.68%)
	JCT0103	Spider monkey	2	Enterococcus hirae (99.59%)
	JCT0104	Spider monkey	2	Staphylococcus argenteus (99.44%)
	JCT0105	Spider monkey	2	Enterococcus hirae (99.75%)
	JCT0106	Spider monkey	2	Enterococcus lactis (99.32%)
	JCT0107	Spider monkey	3	Enterococcus casseliflavus (99.49%)
	JCT0108	Spider monkey	3	Enterococcus casseliflavus (99.33%)
	JCT0109	Spider monkey	3	Enterococcus casseliflavus (99.48%)
	JCT0110	Spider monkey	3	Bacillus tequilenis (99.36%)
	JCT0112	Spider monkey	3	Bacillus tequilenis (99.45%)
	JCT0113	Spider monkey	3	Bacillus tequilenis (99.36%)
	JCT0114	Spider monkey	3	Staphylococcus edaphicus (99.26%)
	JCT0115	Marmoset	5	Enterococcus hirae (99.57%)
	JCT0116	Marmoset	5	Enterococcus casseliflavus (99.41%)
	JCT0117	Marmoset	5	Kosakonia oryzendophytica (98.09%)
	JCT0118	Marmoset	5	Enterococcus hirae (99.24%)
	JCT0119	Marmoset	5	Enterococcus galinarum (99.36%)
	JCT0120	Marmoset	5	Enterococcus hirae (99.52%)
	JCT0121	Marmoset	5	Enterobacter (GN03164) (98.53%)
	JCT0122	Marmoset	5	Enterococcus hirae (99.62%)
	JCT0123	Marmoset	7	Enterococcus hirae (99.09%)
	JCT0124	Marmoset	7	Enterococcus hirae (99.76%)
	JCT0125	Marmoset	7	Enterococcus hirae (98.83%)
	JCT0126	Marmoset	7	Staphylococcus epidermidis (99.32%)
	JCT0127	Marmoset	7	Enterococcus hirae (99.30%)
	JCT0128	Marmoset	7	Enterococcus casseliflavus (99.83%)
	JCT0129	Marmoset	7	Enterococcus hirae (99.92%)
	JCT0130	Marmoset	7	Enterococcus hirae (99.76%)
	JCT0131	Marmoset	8	Enterococcus (13. SD.W.09) (99.50%)
	JCT0132	Marmoset	8	Enterobacter (13. SD.W.09) (99.15%)
	JCT0133	Marmoset	8	Enterococcus durans (99.52%)
	JCT0134	Marmoset	8	Enterococcus durans (99.40%)
	JCT0135	Marmoset	8	Staphylococcus (M0991) (98.65%)
	JCT0137	Marmoset	8	Enterococcus casseliflavus (99.51%)
	JCT0138	Marmoset	8	Enterobacter (13. SD.W.09) (99.72%)
	JCT0140	Lemur	12	Staphylococcus (M0991) (99.11%)
	JCT0142	Lemur	12	Staphylococcus (M0991)
	JCT0143	Lemur	12	Staphylococcus (M0991) (99.36%)
	JCT0144	Lemur	12	Staphylococcus (M0991) (99.68%)
	JCT0145	Lemur	12	Bacillus tequilenis (99.27%)
	JCT0146	Lemur	12	Staphylococcus warneri (99.47%)
	JCT0149	Lemur	13	Leclercia adecarboxylata (99.13%)
	JCT0151	Lemur	13	Enterobacter hormaechei subsp. xiangfangensi (99.31%)
	JCT0152	Lemur	13	Leclercia adecarboxylata (99.57%)
	JCT0153	Lemur	13	Leclercia adecarboxylata (99.48%)
	JCT0155	Lemur	14	Staphylococcus warneri (99.35%)
	JCT0156	Lemur	14	Staphylococcus warneri (99.43%)
	JCT0157	Lemur	14	Staphylococcus warneri (99.18%)
	JCT0158	Lemur	14	Staphylococcus (M0991) (99.43%)
	JCT0159	Lemur	14	Staphylococcus pasteuri (99.51%)
	JCT0160	Lemur	14	Staphylococcus warneri (99.39%)
	JCT0161	Lemur	14	Staphylococcus warneri (99.02%)
	JCT0163	Lemur	15	Enterococcus hirae (99.75%)
	JCT0165	Lemur	15	Enterococcus hirae (99.67%)
	JCT0166	Lemur	15	Enterococcus hirae (99.42%)
	JCT0167	Lemur	15	Staphylococcus pasteuri (99.68%)
	JCT0168	Lemur	15	Enterococcus durans (99.42%)
	JCT0169	Lemur	15	Enterococcus hirae (99.43%)
	JCT0170	Lemur	15	Staphylococcus pasteuri (99.74%)
	JCT0171	Lemur	16	Enterococcus hirae (99.32%)
	JCT0173	Lemur	16	Enterococcus hirae (99.33%)
	JCT0174	Lemur	16	Enterococcus hirae (99.58%)
	JCT0175	Lemur	17	Staphylococcus (M0911) (99.31%)
	JCT0176	Lemur	17	Pantoea vagans (97.47%)
	JCT0177	Lemur	17	Staphylococcus warneri (97.35%)
	JCT0178	Lemur	17	Staphylococcus pasteuri (99.34%)
	JCT0179	Lemur	17	Staphylococcus warneri (99.43%)
	JCT0180	Lemur	17	Pantoea vagans (95.42%)
	JCT0181	Lemur	17	Staphylococcus warneri (99.43%)
	JCT0182	Lemur	17	Pantoea vagans (98.88%)

## Sheet: Supp Table 2
	Supp Table 2. Assembly statistics from MiSeq Illumina whole genome sequencing of 14 strains
	Strain	Species	Accession No.	Genome size (Mbp)	GC (%)	Contigs	N50 (bp)	Completeness (%)	Contamination (%)	Genes*	Protein-coding Genes*	Pseudogenes	rRNAs	tRNAs
	JCT0097	Staphylococcus pasteuri	JBFQYQ000000000.1	2.53	31.6	263	16605	99.17	0.28	2561	2445	41	13	58
	JCT0099	Staphylococcus pasteuri	JBFQYP000000000.1	2.6	31.6	153	32134	99.17	0.28	2644	2525	47	9	59
	JCT0104	Staphylococcus aureus	JBDQZG000000000.2	2.69	32.8	88	56719	99.67	0.12	2675	2510	93	12	56
	JCT0114	Staphylococcus saprophyticus	JBFQYO000000000.1	2.64	33	65	86350	99.45	0	2664	2540	54	11	55
	JCT0126	Staphylococcus epidermidis	JBFQYN000000000.1	2.32	32.3	472	8331	97.34	1.07	2335	2206	57	11	57
	JCT0140	Staphylococcus warneri	JBFQYM000000000.1	2.45	32.6	26	264130	99.73	0.06	2450	2335	38	13	60
	JCT0146	Staphylococcus warneri	JBDQZF000000000.2	2.45	32.6	30	269826	99.73	0.06	2451	2335	38	13	61
	JCT0155	Staphylococcus warneri	JBDQZE000000000.2	2.48	32.6	60	87980	99.73	0.06	2489	2377	38	10	60
	JCT0158	Staphylococcus warneri	JBDQZD000000000.2	2.47	32.9	162	37340	99.73	0.24	2507	2388	40	14	61
	JCT0159	Staphylococcus pasteuri	JBDQZC000000000.2	2.5	31.5	57	135636	99.17	0.08	2481	2364	39	15	59
	JCT0167	Staphylococcus pasteuri	JBDQZB000000000.2	2.5	31.5	29	415313	99.17	0.08	2474	2360	39	12	59
	JCT0175	Staphylococcus warneri	JBDQZA000000000.2	2.48	32.5	43	131827	99.73	0.06	2490	2373	37	15	61
	JCT0178	Staphylococcus pasteuri	JBDQYZ000000000.2	2.46	31.5	60	107424	99.17	0.08	2439	2335	28	13	59
	JCT0179	Staphylococcus warneri	JBDQYY000000000.2	2.48	32.6	56	88437	99.73	0.06	2501	2379	39	18	61
	*GenBank annotations

## Sheet: Supp Table 3 
	Supp Table 3. Disk diffusions zones of inhibition measures in mm for 14 strains. Green cells indicated the strain is susceptible, yellow indicates Susceptible, increased exposure. Red cells indicate clinical resistance to the corresponding antibiotic at the concentration tested in accoradance with the EUCAST breakpoint table 2024 https://www.eucast.org/fileadmin/src/media/PDFs/EUCAST_files/Breakp…
	Lab ID	Tetracycline	Cefoxitin	Rifampicin	Clindamycin	Sulfamethoxazole & Trimethoprim	Gentamycin	Erythromycin
	NCTC 12493 MRSA	9	14	32	8	8	19	8
	ATCC 29213 EUCAST Control	29	29	38	29	39	22	29
	JCT0097	39	30	39	31	36	29	30
	JCT0099	35	32	39	34	39	30	32
	JCT0104	31	29	35	30	34	21	29
	JCT0114	33	29	37	33	35	32	8
	JCT0126	36	35	41	31	32	22	35
	JCT0140	36	35	40	31	39	28	33
	JCT0146	31	32	35	30	36	25	30
	JCT0155	29	31	34	29	33	23	29
	JCT0158	39	34	36	30	35	25	30
	JCT0159	33	32	31	29	39	27	32
	JCT0167	36	34	39	30	42	29	32
	JCT0175	39	37	41	35	40	30	35
	JCT0178	39	35	42	28	32	23	30
	JCT0179	35	35	39	35	39	28	34

## Sheet: Supp Table 4
	Supp Table 4. The average absorbance values (540nm) of crystal violet from four biological repeats of four technical repeat.
			Biological 1				Biological 2				Biological 3
	Strain	Species	T1	T2	T3	T4	T1	T2	T3	T4	T1	T2	T3	T4	Average	Standard Deviation	Qualitative description
	Sterile TSB	N/A	0.121	0.099	0.1	0.1	0.094	0.086	0.084	0.078	0.086	0.069	0.076	0.078	0.08925	0.0142837	/
	ATCC 35983	S. epidermidis	1.2095	1.1895	1.4375	1.3465	1.1765	1.1495	1.1535	1.3475	1.0725	1.1805	0.9295	1.1125	1.19208	0.129679	Strong
	JCT0104	S. aureus	0.275	0.164	0.104	0.15	0.283	0.284	0.307	0.298	0.24	0.089	0.282	0.158	0.2195	0.07718	Weak
	JCT0126	S. epidermidis	0.506	0.385	0.223	0.399	0.621	0.392	0.544	0.467	0.357	0.34	0.331	0.238	0.40025	0.113054	Moderate
	JCT0114	S. saphrophyticus	0.174	0.03	0.028	0.031	0.076	0.038	0.037	0.018	0.044	0.043	0.019	0.009	0.045583	0.041959	Non-adherent
	JCT0097	S. pasteuri	0.291	0.448	0.304	0.306	0.614	0.404	0.454	0.333	0.275	0.146	0.115	0.194	0.323667	0.135196	Moderate
	JCT0099	S. pasteuri	0.89	0.656	0.424	0.657	0.938	0.509	0.521	0.981	0.302	0.243	0.223	0.536	0.573333	0.249889	Strong
	JCT0159	S. pasteuri	1.568	1.324	1.083	0.952	1.238	1.023	1.076	1.461	1.022	0.87	0.764	0.74	1.09342	0.249704	Strong
	JCT0167	S. pasteuri	2.566	2.533	2.504	2.177	3.742	3.03	3.542	3.457	3.239	2.171	2.269	2.391	2.80175	0.544811	Strong
	JCT0178	S. pasteuri	0.785	0.623	0.322	0.467	1.481	1.444	1.149	1.49	0.134	0.207	0.184	0.196	0.706833	0.523023	Strong
	JCT0140	S. warneri	0.252	0.129	0.109	0.119	0.299	0.272	0.299	0.24	0.177	0.171	0.09	0.117	0.1895	0.075282	Weak
	JCT0146	S. warneri	0.378	0.178	0.172	0.161	0.346	0.4	0.334	0.372	0.206	0.222	0.236	0.182	0.265583	0.088438	Moderate
	JCT0155	S. warneri	0.417	0.252	0.231	0.215	0.745	0.685	0.758	0.88	0.364	0.214	0.219	0.174	0.4295	0.250513	Moderate
	JCT0158	S. warneri	0.333	0.369	0.252	0.216	0.468	0.38	0.632	0.683	0.283	0.246	0.422	0.257	0.378417	0.145171	Moderate
	JCT0175	S. warneri	0.828	0.47	0.54	0.473	0.247	0.182	0.306	0.349	0.91	0.716	0.735	0.283	0.50325	0.233332	Moderate
	JCT0179	S. warneri	0.708	0.485	0.623	0.786	0.255	0.208	0.233	0.391	1.98	1.37	0.595	0.687	0.693417	0.492548	Strong
	Cut-offs	Value	Qualitative description
	ODC (3 standard deviations above mean of TSB control)	0.132101
	(ODi ≤ ODC)	ODi ≤ 0.132	Non-adherent
	ODC < ODi ≤ 2 ODC	0.132 < ODi ≤ 0.264	Weakly adherent
	2 ODC < ODi ≤ 4 ODC	0.264 < ODi ≤ 0.528	Moderate
	4 ODC < ODi	0.528 < ODi	Strong
